# Supplementary material for: Genetic Diversity and Molecular Evolution of Porcine Epidemic Diarrhea Virus in Chongqing, China (2022–2024)
Source: Animals (Basel). 2026 Jul 2;16(13):2033. doi: 10.3390/ani16132033 (PMC13359853; doi:10.3390/ani16132033)
Supplement: Supplementary file 1 [file animals-16-02033-s001.zip]

Archive with 1 entries (1 files):
- animals-4363302-supplementary.pdf
